# Supplementary material for: Jingmen Tick Virus in Ticks from Kenya
Source: Viruses. 2022 May 13;14(5):1041. doi: 10.3390/v14051041 (PMC9147648; doi:10.3390/v14051041)
Supplement: Supplementary file 1 [file viruses-14-01041-s001.zip]

Archive with 7 entries (6 files):
- viruses-1707077-supplementary/
- viruses-1707077-supplementary/Figure S1.pdf
- viruses-1707077-supplementary/Figure S2.pdf
- viruses-1707077-supplementary/Figure S3.pdf
- viruses-1707077-supplementary/Table S1.pdf
- viruses-1707077-supplementary/Table S2.pdf
- viruses-1707077-supplementary/Table S3.pdf
